# Supplementary material for: The amniotic fluid proteome predicts imminent preterm delivery in asymptomatic women with a short cervix
Source: Sci Rep. 2022 Jul 11;12:11781. doi: 10.1038/s41598-022-15392-3 (PMC9276779; doi:10.1038/s41598-022-15392-3)
Supplement: Supplementary file 4 — Supplementary Information 4. [file 41598_2022_15392_MOESM4_ESM.xlsx]

## Sheet: ProtienEnrichment
Bilogical process	Expected Count	Observed Count	Category Size	Odds Ratio	q	Proteins with corresponding gene annotated to the biological process
neutrophil mediated immunity	1.74779	11	128	17.4	0	CHI3L1,GPI,CXCL1,IL6,LCN2,MMP8,OLR1,PRTN3,RETN,SNAP25,PGLYRP1
neutrophil activation	1.76145	11	129	17.2	0	CHI3L1,GPI,CXCL1,CXCL8,LCN2,MMP8,OLR1,PRTN3,RETN,SNAP25,PGLYRP1
granulocyte activation	1.7751	11	130	17.1	0	CHI3L1,GPI,CXCL1,CXCL8,LCN2,MMP8,OLR1,PRTN3,RETN,SNAP25,PGLYRP1
myeloid leukocyte activation	2.51245	12	184	14.7	0	CHI3L1,GPI,CXCL1,IL6,CXCL8,LCN2,MMP8,OLR1,PRTN3,RETN,SNAP25,PGLYRP1
myeloid leukocyte mediated immunity	1.97992	11	145	15	0	CHI3L1,GPI,CXCL1,IL6,LCN2,MMP8,OLR1,PRTN3,RETN,SNAP25,PGLYRP1
neutrophil activation involved in immune response	1.69317	10	124	14	0	CHI3L1,GPI,CXCL1,LCN2,MMP8,OLR1,PRTN3,RETN,SNAP25,PGLYRP1
neutrophil degranulation	1.69317	10	124	14	0	CHI3L1,GPI,CXCL1,LCN2,MMP8,OLR1,PRTN3,RETN,SNAP25,PGLYRP1
myeloid cell activation involved in immune response	1.93896	10	142	11.9	0	CHI3L1,GPI,CXCL1,LCN2,MMP8,OLR1,PRTN3,RETN,SNAP25,PGLYRP1
leukocyte degranulation	1.93896	10	142	11.9	0	CHI3L1,GPI,CXCL1,LCN2,MMP8,OLR1,PRTN3,RETN,SNAP25,PGLYRP1
leukocyte activation involved in immune response	2.48514	11	182	11.3	0	CHI3L1,GPI,CXCL1,IL6,LCN2,MMP8,OLR1,PRTN3,RETN,SNAP25,PGLYRP1
cell activation involved in immune response	2.51245	11	184	11.2	0	CHI3L1,GPI,CXCL1,IL6,LCN2,MMP8,OLR1,PRTN3,RETN,SNAP25,PGLYRP1
antimicrobial humoral response	0.628112	6	46	16.2	0.001	GAPDH,CXCL1,CXCL8,LCN2,PRTN3,PGLYRP1
leukocyte activation	4.46506	13	327	9.5	0.001	CHI3L1,GPI,CXCL1,IL6,CXCL8,LCN2,MMP8,OLR1,PRTN3,RETN,PTPN11,SNAP25,PGLYRP1
secretion by cell	4.47871	13	328	9.4	0.001	CHI3L1,GAPDH,GPI,CXCL1,IL6,LCN2,MMP8,OLR1,PRTN3,RETN,PTPN11,SNAP25,PGLYRP1
humoral immune response	1.40643	8	103	10.6	0.001	GAPDH,GPI,CXCL1,IL6,CXCL8,LCN2,PRTN3,PGLYRP1
leukocyte mediated immunity	3.05863	11	224	8.7	0.001	CHI3L1,GPI,CXCL1,IL6,LCN2,MMP8,OLR1,PRTN3,RETN,SNAP25,PGLYRP1
secretion	4.80643	13	352	8.5	0.001	CHI3L1,GAPDH,GPI,CXCL1,IL6,LCN2,MMP8,OLR1,PRTN3,RETN,PTPN11,SNAP25,PGLYRP1
immune response	6.77269	15	496	11.6	0.001	CHI3L1,CSF3,GAPDH,GPI,CXCL1,IL6,CXCL8,LCN2,MMP8,OLR1,PRTN3,RETN,PTPN11,SNAP25,PGLYRP1
regulated exocytosis	2.67631	10	196	8	0.001	CHI3L1,GPI,CXCL1,LCN2,MMP8,OLR1,PRTN3,RETN,SNAP25,PGLYRP1
exocytosis	2.74458	10	201	7.8	0.002	CHI3L1,GPI,CXCL1,LCN2,MMP8,OLR1,PRTN3,RETN,SNAP25,PGLYRP1
cell activation	4.97028	13	364	8.1	0.002	CHI3L1,GPI,CXCL1,IL6,CXCL8,LCN2,MMP8,OLR1,PRTN3,RETN,PTPN11,SNAP25,PGLYRP1
NAD metabolic process	0.286747	4	21	21.9	0.003	ENO1,GAPDH,GPI,LDHB
